# Supplementary material for: miR-154-5p Is a Novel Endogenous Ligand for TLR7 Inducing Microglial Activation and Neuronal Injury
Source: Cells. 2024 Feb 26;13(5):407. doi: 10.3390/cells13050407 (PMC10930870; doi:10.3390/cells13050407)
Supplement: Supplementary file 1 [file cells-13-00407-s001.zip]

Archive with 1 entries (1 files):
- cells-2868599-supplementary.pdf
